# Supplementary material for: The Regulation of ZIP8 by Dietary Manganese in Mice
Source: Int J Mol Sci. 2023 Mar 22;24(6):5962. doi: 10.3390/ijms24065962 (PMC10056016; doi:10.3390/ijms24065962)
Supplement: Supplementary file 1 [file ijms-24-05962-s001.zip]

Archive with 1 entries (1 files):
- ijms-2239700-supplementary.pdf
